# Supplementary material for: Quantitative Trait Locus Analysis of Hessian Fly Resistance in Soft Red Winter Wheat
Source: Genes (Basel). 2023 Sep 17;14(9):1812. doi: 10.3390/genes14091812 (PMC10531203; doi:10.3390/genes14091812)
Supplement: Supplementary file 1 [file genes-14-01812-s001.zip]

Archive with 10 entries (10 files):
- H32 Figure S1.tif
- H32 Figure S2.tif
- H32 Table s1.xlsx
- H32 Table s2.xlsx
- H32 Table s3.xlsx
- H32 Table s4.xlsx
- H32 Table s5.xlsx
- H32 Table s6 mark 2.xlsx
- H32 Table s7 mark 2.xlsx
- H32 Table s8.xlsx
