# Supplementary material for: Quantitative Trait Locus Analysis of Hessian Fly Resistance in Soft Red Winter Wheat
Source: Genes (Basel). 2023 Sep 17;14(9):1812. doi: 10.3390/genes14091812 (PMC10531203; doi:10.3390/genes14091812)
Supplement: Supplementary file 1 [file genes-14-01812-s001.zip › H32 Table s1.xlsx]

## Sheet: Sheet1
Table S1. Field layout for UGA 111729 × AGS 2038 recombinant inbred line population in Plains, GA and Williamson, GA during the 2020-2021 growing season. 1001-1237 = 1st block; 2001-2237 = 2nd block; and F = USG 3555 filler row.
F	F	F	2237	2236	2235	2234	2233	2232	2231	2230	2229	2228	2227	2226	2225	2224	2223	2222	2221	2220	2219	2218	2217
2193	2194	2195	2196	2197	2198	2199	2200	2201	2202	2203	2204	2205	2206	2207	2208	2209	2210	2211	2212	2213	2214	2215	2216
2192	2191	2190	2189	2188	2187	2186	2185	2184	2183	2182	2181	2180	2179	2178	2177	2176	2175	2174	2173	2172	2171	2170	2169
2145	2146	2147	2148	2149	2150	2151	2152	2153	2154	2155	2156	2157	2158	2159	2160	2161	2162	2163	2164	2165	2166	2167	2168
2144	2143	2142	2141	2140	2139	2138	2137	2136	2135	2134	2133	2132	2131	2130	2129	2128	2127	2126	2125	2124	2123	2122	2121
2097	2098	2099	2100	2101	2102	2103	2104	2105	2106	2107	2108	2109	2110	2111	2112	2113	2114	2115	2116	2117	2118	2119	2120
2096	2095	2094	2093	2092	2091	2090	2089	2088	2087	2086	2085	2084	2083	2082	2081	2080	2079	2078	2077	2076	2075	2074	2073
2049	2050	2051	2052	2053	2054	2055	2056	2057	2058	2059	2060	2061	2062	2063	2064	2065	2066	2067	2068	2069	2070	2071	2072
2048	2047	2046	2045	2044	2043	2042	2041	2040	2039	2038	2037	2036	2035	2034	2033	2032	2031	2030	2029	2028	2027	2026	2025
2001	2002	2003	2004	2005	2006	2007	2008	2009	2010	2011	2012	2013	2014	2015	2016	2017	2018	2019	2020	2021	2022	2023	2024
F	F	F	1237	1236	1235	1234	1233	1232	1231	1230	1229	1228	1227	1226	1225	1224	1223	1222	1221	1220	1219	1218	1217
1193	1194	1195	1196	1197	1198	1199	1200	1201	1202	1203	1204	1205	1206	1207	1208	1209	1210	1211	1212	1213	1214	1215	1216
1192	1191	1190	1189	1188	1187	1186	1185	1184	1183	1182	1181	1180	1179	1178	1177	1176	1175	1174	1173	1172	1171	1170	1169
1145	1146	1147	1148	1149	1150	1151	1152	1153	1154	1155	1156	1157	1158	1159	1160	1161	1162	1163	1164	1165	1166	1167	1168
1144	1143	1142	1141	1140	1139	1138	1137	1136	1135	1134	1133	1132	1131	1130	1129	1128	1127	1126	1125	1124	1123	1122	1121
1097	1098	1099	1100	1101	1102	1103	1104	1105	1106	1107	1108	1109	1110	1111	1112	1113	1114	1115	1116	1117	1118	1119	1120
1096	1095	1094	1093	1092	1091	1090	1089	1088	1087	1086	1085	1084	1083	1082	1081	1080	1079	1078	1077	1076	1075	1074	1073
1049	1050	1051	1052	1053	1054	1055	1056	1057	1058	1059	1060	1061	1062	1063	1064	1065	1066	1067	1068	1069	1070	1071	1072
1048	1047	1046	1045	1044	1043	1042	1041	1040	1039	1038	1037	1036	1035	1034	1033	1032	1031	1030	1029	1028	1027	1026	1025
1001	1002	1003	1004	1005	1006	1007	1008	1009	1010	1011	1012	1013	1014	1015	1016	1017	1018	1019	1020	1021	1022	1023	1024
