# Supplementary material for: Quantitative Trait Locus Analysis of Hessian Fly Resistance in Soft Red Winter Wheat
Source: Genes (Basel). 2023 Sep 17;14(9):1812. doi: 10.3390/genes14091812 (PMC10531203; doi:10.3390/genes14091812)
Supplement: Supplementary file 1 [file genes-14-01812-s001.zip › H32 Table s2.xlsx]

## Sheet: Sheet1
Table S2. Field layout for UGA 111729 × AGS 2038 recombinant inbred line population validation block in Williamson, GA during the 2021-2022 growing season. F = UGS 3555 filler row.
F	F	F	1237	1236	1235	1234	1233	1232	1231	1230	1229
1217	1218	1219	1220	1221	1222	1223	1224	1225	1226	1227	1228
1216	1215	1214	1213	1212	1211	1210	1209	1208	1207	1206	1205
1193	1194	1195	1196	1197	1198	1199	1200	1201	1202	1203	1204
1192	1191	1190	1189	1188	1187	1186	1185	1184	1183	1182	1181
1169	1170	1171	1172	1173	1174	1175	1176	1177	1178	1179	1180
1168	1167	1166	1165	1164	1163	1162	1161	1160	1159	1158	1157
1145	1146	1147	1148	1149	1150	1151	1152	1153	1154	1155	1156
1144	1143	1142	1141	1140	1139	1138	1137	1136	1135	1134	1133
1121	1122	1123	1124	1125	1126	1127	1128	1129	1130	1131	1132
1120	1119	1118	1117	1116	1115	1114	1113	1112	1111	1110	1109
1097	1098	1099	1100	1101	1102	1103	1104	1105	1106	1107	1108
1096	1095	1094	1093	1092	1091	1090	1089	1088	1087	1086	1085
1073	1074	1075	1076	1077	1078	1079	1080	1081	1082	1083	1084
1072	1071	1070	1069	1068	1067	1066	1065	1064	1063	1062	1061
1049	1050	1051	1052	1053	1054	1055	1056	1057	1058	1059	1060
1048	1047	1046	1045	1044	1043	1042	1041	1040	1039	1038	1037
1025	1026	1027	1028	1029	1030	1031	1032	1033	1034	1035	1036
1024	1023	1022	1021	1020	1019	1018	1017	1016	1015	1014	1013
1001	1002	1003	1004	1005	1006	1007	1008	1009	1010	1011	1012
