# Supplementary material for: Quantitative Trait Locus Analysis of Hessian Fly Resistance in Soft Red Winter Wheat
Source: Genes (Basel). 2023 Sep 17;14(9):1812. doi: 10.3390/genes14091812 (PMC10531203; doi:10.3390/genes14091812)
Supplement: Supplementary file 1 [file genes-14-01812-s001.zip › H32 Table s3.xlsx]

## Sheet: Sheet1
Table S3. Correlations between traits and averages and their statistical significance values for all measurements for HF response. Red is a negative correlation, blue is a positive correlation, and numbers on the top right half of the table are p-values. Darker red indicates a stronger negative correlation; lighter pink indicates a weaker negative correlation; lighter blue indicates a weaker posi…
	G19_Res_R1	G19_Res_R2	G19_Res_Avg	G21_Res_R1	G21_Res_R2	G21_Res_R3	G21_Res_Avg	G21_NOPPT_R1	G21_NOPPT_R2	G21_NOPPT_R3	G21_NOPPT_Avg	G21_PIT_R1	G21_PIT_R2	G21_PIT_R3	G21_PIT_Avg	G21_NOPIT_R1	G21_NOPIT_R2	G21_NOPIT_R3	G21_NOPIT_Avg	P21_NOPPT_R1	P21_NOPPT_R2	P21_NOPPT_Avg	P21_PIT_R1	P21_PIT_R2	P21_PIT_Avg	P21_NOPIT_R1	P21_NOPIT_R2	P21_NOPIT_Avg	W21_NOPPT_R1	W21_NOPPT_R2	W21_NOPPT_Avg	W21_PIT_R1	W21_PIT_R2	W21_PIT_Avg	W21_NOPIT_R1	W21_NOPIT_R2	W21_NOPIT_Avg	W22_NOPPT_R1	W22_PIT_R1	W22_NOPIT_R1
G19_Res_R1	1	0	0	0	8.88178e-16	5.53602e-12	0	4.11469e-08	9.3675e-08	1.56771e-07	2.67342e-13	4.86288e-09	3.7945e-09	7.71607e-09	2.4647e-14	2.65336e-06	1.96452e-07	7.65569e-06	1.20632e-11	0.000243252	0.00400439	0.000124578	4.22454e-06	0.00128875	6.85671e-06	0.00208601	0.00143509	3.99458e-05	0.726036	0.0111585	0.0372229	0.72935	0.00890197	0.041078	0.399248	0.000428547	0.00895031	0.0543253	0.00892753	0.0501481
G19_Res_R2	0.649558	1	0	0	0	0	0	1.27097e-10	1.52254e-10	4.20943e-11	0	8.75211e-12	4.79616e-14	1.75415e-14	0	3.27655e-08	5.90566e-09	1.80933e-08	4.44089e-16	0.000178938	0.000947011	3.38199e-05	3.11656e-05	0.000269779	6.50066e-06	0.000532987	0.000767705	7.8515e-06	0.179801	0.107365	0.0420377	0.208845	0.0567442	0.0290621	0.074503	0.0263933	0.00783899	0.0115358	0.000209965	0.0200454
G19_Res_Avg	0.897798	0.918019	1	0	0	0	0	6.17351e-11	4.39089e-11	2.36806e-11	0	1.72973e-12	5.77316e-14	2.44249e-14	0	1.53001e-08	6.46623e-10	1.12805e-08	0	3.42821e-05	0.000537919	7.93588e-06	1.05838e-06	0.0001245	4.89134e-07	0.000263539	0.000262924	1.69971e-06	0.326213	0.0219456	0.0209032	0.351208	0.0121029	0.0173846	0.134752	0.00152548	0.00311127	0.0119589	0.000313493	0.0184309
G21_Res_R1	0.520501	0.549215	0.589595	1	0	5.79536e-14	0	0	3.22853e-12	1.88496e-10	0	0	0	7.10543e-15	0	2.17604e-14	4.90583e-09	6.36086e-07	0	1.03204e-05	0.000233641	1.62031e-06	4.11578e-07	2.10528e-05	7.74297e-08	0.00449023	0.00162776	9.25727e-05	0.0862248	0.0857492	0.0215704	0.0845177	0.092606	0.0226025	0.0498704	0.0196191	0.00553685	0.00220549	9.04537e-05	0.000865678
G21_Res_R2	0.501602	0.616891	0.618939	0.626453	1	0	0	0	0	3.84204e-11	0	0	0	0	0	2.31148e-13	0	2.56363e-07	0	0.000188248	0.0017592	5.57118e-05	5.67028e-05	4.71573e-05	2.26153e-06	5.05714e-05	0.000429321	6.78107e-07	0.312041	0.0940203	0.0688522	0.249024	0.0636609	0.0436508	0.0803386	0.00577367	0.00477462	0.0252088	0.00120203	0.00570378
G21_Res_R3	0.430451	0.562156	0.550126	0.477316	0.541976	1	0	5.04967e-08	1.93028e-08	0	0	5.38076e-11	8.54106e-10	0	0	1.04056e-05	3.69867e-07	0	0	0.000361265	0.0155604	0.000504169	6.52553e-05	0.00148032	3.38058e-05	0.000667445	0.122991	0.00129897	0.389473	0.0440166	0.0413487	0.405055	0.0430611	0.0482314	0.27023	0.00044818	0.00337659	0.0166443	0.00527725	0.026999
G21_Res_Avg	0.579575	0.688607	0.701146	0.84283	0.863182	0.8022	1	0	0	0	0	0	0	0	0	3.10862e-15	1.33227e-15	7.54952e-14	0	2.49988e-06	0.000249247	9.66962e-07	1.64148e-07	3.59109e-06	1.02951e-08	3.58892e-05	0.0010632	1.25792e-06	0.150651	0.0312277	0.0138097	0.137356	0.0258625	0.0117918	0.0540929	0.000585846	0.000620322	0.00201503	6.41051e-05	0.00085606
G21_NOPPT_R1	-0.35821	-0.429255	-0.435467	-0.536899	-0.520421	-0.353323	-0.563303	1	4.06627e-09	5.3837e-07	0	0	0	1.63551e-08	0	0	1.59621e-06	3.78759e-05	0	0.00881445	0.0738941	0.0102936	0.00247405	0.0435461	0.00391935	0.0155822	0.0176372	0.00163362	0.102321	0.561488	0.172322	0.0114501	0.947785	0.111283	0.0257129	0.244369	0.0256017	0.142113	0.0318985	0.00809498
G21_NOPPT_R2	-0.341972	-0.410464	-0.416113	-0.438319	-0.5706	-0.358083	-0.544749	0.380906	1	3.74734e-05	0	2.4327e-11	0	1.11167e-08	0	1.76906e-06	0	0.006577	0	0.000507309	0.00184231	9.78135e-05	0.00271063	8.75771e-05	4.43216e-05	0.00792027	0.00455163	0.00032333	0.999675	0.110194	0.222508	0.31842	0.257758	0.153736	0.934957	0.0276473	0.200064	0.0610275	0.0385382	0.0294192
G21_NOPPT_R3	-0.340178	-0.424682	-0.423413	-0.401932	-0.411316	-0.570482	-0.550774	0.32512	0.270149	1	0	6.53926e-07	2.24708e-05	0	0	5.43639e-05	2.01706e-05	0	0	0.0407444	0.320539	0.0857431	0.0305997	0.0877961	0.0280289	0.0315445	0.274754	0.0370972	0.318959	0.188932	0.111734	0.534913	0.211528	0.195929	0.0384234	0.0183016	0.00344883	0.0296986	0.00404655	0.00411423
G21_NOPPT_Avg	-0.459672	-0.561859	-0.565194	-0.594451	-0.64137	-0.609459	-0.735338	0.685466	0.655324	0.840601	1	0	0	0	0	0	0	0	0	0.000577968	0.0190564	0.000789991	0.000476251	0.00156304	0.000119915	0.00164267	0.0117798	0.000217478	0.229657	0.111406	0.0559597	0.103773	0.227788	0.0605931	0.0395644	0.0075049	0.00203906	0.010762	0.000941206	0.000425801
G21_PIT_R1	-0.381401	-0.442455	-0.455208	-0.627467	-0.560064	-0.422236	-0.643014	0.803168	0.417939	0.3222	0.628722	1	0	2.08436e-09	0	0	3.6654e-09	0.000351787	0	4.33817e-05	0.00270517	3.4767e-05	6.14724e-06	0.000413375	3.76233e-06	0.00342926	3.37405e-05	3.25287e-06	0.102115	0.110558	0.029182	0.03101	0.370635	0.0466037	0.0897444	0.0173755	0.00738981	0.033115	0.0150713	0.00777574
G21_PIT_R2	-0.386465	-0.476746	-0.477712	-0.555826	-0.695619	-0.393936	-0.656081	0.525274	0.788575	0.268054	0.629255	0.532425	1	1.68087e-09	0	4.69624e-12	0	0.00361036	0	0.000531389	0.00243917	0.00014771	0.000901582	0.00035205	6.61761e-05	0.00198459	0.00275321	8.01408e-05	0.573771	0.20826	0.515194	0.359756	0.291816	0.182588	0.795919	0.140528	0.462321	0.0896571	0.0111596	0.062282
G21_PIT_R3	-0.376899	-0.488265	-0.479395	-0.491941	-0.53647	-0.69814	-0.687103	0.359237	0.377074	0.725854	0.716558	0.387164	0.391213	1	0	7.6356e-06	1.13721e-06	0	0	0.000339503	0.0116035	0.00035944	0.000811139	0.000244374	3.80419e-05	0.00167302	0.151745	0.00278961	0.463943	0.318117	0.236128	0.40038	0.216008	0.156618	0.187337	0.0139888	0.0144066	0.022965	0.00321962	0.00718363
G21_PIT_Avg	-0.482985	-0.593983	-0.59596	-0.706519	-0.753936	-0.642746	-0.838533	0.711382	0.662042	0.560998	0.834318	0.810239	0.802863	0.757626	1	0	0	1.79599e-11	0	2.07207e-06	0.000295756	9.5541e-07	1.87468e-06	4.56838e-06	5.23061e-08	0.000100249	0.000312675	8.52349e-07	0.433381	0.104173	0.0879669	0.0980535	0.177967	0.0449024	0.234952	0.0072731	0.0123689	0.00959736	0.000780177	0.00215888
G21_NOPIT_R1	-0.307473	-0.364623	-0.371567	-0.47159	-0.451121	-0.283848	-0.481983	0.851318	0.304708	0.2566	0.563872	0.628131	0.428985	0.284516	0.565287	1	1.76066e-05	0.000101013	0	0.0484079	0.161066	0.0500566	0.0120336	0.0912618	0.0167165	0.0467309	0.158973	0.0264974	0.320229	0.712047	0.39935	0.0642766	0.923319	0.22805	0.146482	0.148543	0.058018	0.284591	0.0974352	0.098044
G21_NOPIT_R2	-0.334699	-0.376907	-0.392882	-0.372614	-0.545111	-0.325506	-0.49507	0.310709	0.908989	0.281698	0.60629	0.369167	0.668781	0.324887	0.569949	0.273019	1	0.00169545	0	0.00123767	0.00219827	0.00018429	0.00219787	0.000146279	4.83795e-05	0.0123237	0.00977489	0.000839465	0.901928	0.047322	0.111017	0.226938	0.131599	0.0664273	0.724381	0.00222341	0.10214	0.0102645	0.0193986	0.00140835
G21_NOPIT_R3	-0.297662	-0.366079	-0.367294	-0.319259	-0.326898	-0.524236	-0.465561	0.277057	0.179968	0.888336	0.721504	0.23589	0.180632	0.56937	0.420835	0.252989	0.210591	1	0	0.123465	0.501935	0.21803	0.128092	0.192498	0.112475	0.034549	0.421303	0.0618875	0.698386	0.109757	0.135339	0.931927	0.0874108	0.186956	0.211657	0.00574672	0.00750536	0.0209317	0.00620402	0.00616266
G21_NOPIT_Avg	-0.432282	-0.513867	-0.523109	-0.522775	-0.58255	-0.567033	-0.666206	0.617976	0.563336	0.777128	0.904064	0.527201	0.524027	0.596369	0.696182	0.645469	0.60416	0.822433	1	0.00338507	0.0376317	0.00370307	0.00216908	0.00413928	0.000619439	0.00228001	0.0458045	0.00103104	0.498916	0.0580827	0.0615449	0.23038	0.0912411	0.0472383	0.215975	0.000530046	0.00219352	0.00441707	0.00106074	0.00033315
P21_NOPPT_R1	-0.235786	-0.246241	-0.265607	-0.292104	-0.258376	-0.229411	-0.311353	0.181919	0.213099	0.148205	0.231811	0.266342	0.228401	0.257878	0.318117	0.13249	0.193501	0.115445	0.195841	1	2.03437e-11	0	0	3.35731e-13	0	0	1.63355e-06	0	0.96569	0.0322434	0.103865	0.946134	0.316569	0.44889	0.603639	0.133673	0.205119	0.210869	0.116886	0.0579474
P21_NOPPT_R2	-0.183715	-0.214431	-0.220024	-0.242832	-0.230559	-0.146291	-0.247552	0.125078	0.182364	0.0852689	0.161501	0.194108	0.194568	0.206422	0.251282	0.0926463	0.175047	0.0644826	0.140827	0.395867	1	0	1.52323e-13	0	0	0.000410909	0	0	0.589629	0.00834184	0.0184908	0.773416	0.0415802	0.0976991	0.324121	0.00177099	0.00836983	0.183714	0.0119653	0.173491
P21_NOPPT_Avg	-0.248846	-0.273748	-0.288352	-0.316593	-0.291687	-0.222012	-0.331559	0.180827	0.235547	0.137145	0.232352	0.271132	0.251579	0.276122	0.337489	0.132694	0.22028	0.1054	0.199121	0.812339	0.857023	1	0	0	0	0	0	0	0.743061	0.00404008	0.0159529	0.818888	0.061455	0.135856	0.357956	0.00457809	0.0167647	0.134925	0.0163034	0.0618182
P21_PIT_R1	-0.296895	-0.275895	-0.314655	-0.333129	-0.287071	-0.257072	-0.350293	0.213946	0.176142	0.164192	0.239951	0.296779	0.220319	0.254574	0.326363	0.172042	0.176056	0.122132	0.20896	0.927906	0.417612	0.785477	1	7.63833e-14	0	0	4.03146e-08	0	0.683905	0.00119519	0.00624773	0.889686	0.0608576	0.207377	0.28659	0.00266348	0.00955748	0.239546	0.0998409	0.129337
P21_PIT_R2	-0.206146	-0.237463	-0.245063	-0.278973	-0.272524	-0.204357	-0.301706	0.138883	0.243605	0.119272	0.209398	0.228061	0.228577	0.25897	0.302356	0.110349	0.233686	0.0928372	0.187294	0.444598	0.929449	0.839928	0.452419	1	0	2.59713e-05	0	0	0.204986	0.0137406	0.00832348	0.323741	0.0487907	0.04119	0.0738205	0.000681848	0.000765555	0.0746827	0.00106055	0.0350713
P21_PIT_Avg	-0.28994	-0.297465	-0.323522	-0.352379	-0.32774	-0.26849	-0.378673	0.201417	0.249461	0.163392	0.260986	0.300372	0.262998	0.301737	0.365695	0.161265	0.244006	0.123669	0.230514	0.779547	0.814584	0.954932	0.822855	0.878522	1	0	0	0	0.30909	0.000850181	0.00154469	0.583379	0.0217741	0.0459294	0.0893613	0.000143134	0.000395837	0.0921391	0.00478872	0.036746
P21_NOPIT_R1	-0.193476	-0.235423	-0.237274	-0.187577	-0.271724	-0.224514	-0.272051	0.171663	0.166737	0.147326	0.211357	0.193106	0.20966	0.21687	0.26152	0.136208	0.153885	0.14662	0.203119	0.685154	0.223958	0.526692	0.641304	0.266757	0.513309	1	0.00931783	0	0.429585	0.0171975	0.0224316	0.267742	0.135779	0.0792659	0.208333	0.10716	0.068261	0.111458	0.239473	0.0498432
P21_NOPIT_R2	-0.203363	-0.218144	-0.232422	-0.205121	-0.246537	-0.0882204	-0.215597	0.164808	0.162171	0.0879429	0.169788	0.267458	0.186266	0.12408	0.243436	0.0893794	0.141126	0.0698434	0.130743	0.276286	0.704678	0.601698	0.303812	0.626725	0.559592	0.15763	1	0	0.682066	0.045381	0.0763666	0.858742	0.189561	0.294588	0.513375	0.0374151	0.0859615	0.985586	0.516088	0.611293
P21_NOPIT_Avg	-0.260538	-0.298323	-0.308684	-0.257673	-0.340977	-0.208049	-0.321456	0.221193	0.216181	0.155697	0.251201	0.301185	0.260568	0.225763	0.332101	0.149099	0.194066	0.143672	0.22072	0.639413	0.601016	0.739938	0.627337	0.580206	0.704025	0.77652	0.744618	1	0.425302	0.00389895	0.00753446	0.38997	0.0647742	0.0638208	0.205871	0.015236	0.0196295	0.300637	0.244739	0.114578
W21_NOPPT_R1	-0.0319319	-0.0933047	-0.0707002	-0.115141	-0.0689086	-0.058575	-0.0971984	0.105357	0.000471882	0.0622438	0.0759461	0.10421	-0.0402481	0.0415911	0.0460688	0.0612057	0.00744698	0.0176906	0.0375752	0.000251333	0.0472299	0.0300765	0.0341374	0.0901478	0.0753842	0.0538289	0.0370752	0.0600417	1	0.350328	0	0	0.356231	0	0	0.253858	0	0.00179762	0.000794549	0.00514133
W21_NOPPT_R2	-0.163669	-0.0969577	-0.141523	-0.115846	-0.134098	-0.119836	-0.147312	0.0372597	0.0774055	0.112792	0.111574	0.0956208	0.0739831	0.0999785	0.114159	0.0198391	0.10032	0.134926	0.131616	0.0871796	0.076405	0.0983751	0.138655	0.124099	0.155307	0.144875	0.0455927	0.127018	0.0730929	1	0	0.375038	0	0	0.158411	0	0	0.614811	0.243796	0.890774
W21_NOPPT_Avg	-0.144089	-0.129268	-0.150027	-0.156611	-0.143288	-0.126275	-0.170098	0.0907016	0.0595097	0.12305	0.130207	0.134682	0.0328547	0.101055	0.114549	0.0513094	0.0811613	0.113689	0.122893	0.0668587	0.0863444	0.0930307	0.126251	0.148173	0.16334	0.142633	0.0567725	0.132637	0.64621	0.808351	1	0	0	0	0	0	0	0.0310861	0.0049917	0.0938483
W21_PIT_R1	-0.0279587	-0.0880621	-0.0655913	-0.111996	-0.0728191	-0.0529349	-0.0952357	0.157628	0.0666701	0.0335599	0.0991899	0.134938	0.0591952	0.0439785	0.100607	0.113632	0.0795315	-0.00402556	0.0696799	0.00809956	0.0306017	0.0239443	-0.00362748	0.0713409	0.0431961	0.0749876	0.0217761	0.0645819	0.8468	0.0717305	0.554737	1	0.216383	0	0	0.468094	9.76996e-15	1.68631e-05	7.80575e-07	0.000931222
W21_PIT_R2	-0.168243	-0.121074	-0.157878	-0.113141	-0.134834	-0.124635	-0.148389	0.00183398	0.0538464	0.0960837	0.0804547	0.0485399	0.0626018	0.100993	0.0899201	0.00190113	0.0763115	0.128499	0.111872	0.0269244	0.0739291	0.0632239	0.0713071	0.103046	0.106392	0.0837527	0.0305214	0.0760867	0.0653421	0.915927	0.739443	0.0881807	1	0	0.206559	0	0	0.202978	0.0222739	0.582048
W21_PIT_Avg	-0.139657	-0.143083	-0.155717	-0.152323	-0.143518	-0.123653	-0.167407	0.100119	0.0808725	0.0907837	0.120569	0.119805	0.0825438	0.100877	0.128328	0.0725953	0.105241	0.0907603	0.124882	0.0246216	0.0728467	0.0609031	0.0494914	0.119516	0.104306	0.107795	0.0358042	0.0957089	0.578137	0.709864	0.884454	0.690729	0.781206	1	8.12683e-14	0	0	0.000331338	2.01406e-06	0.0150172
W21_NOPIT_R1	-0.0745225	-0.124309	-0.110872	-0.133016	-0.124225	-0.0765299	-0.133367	0.142615	-0.00293144	0.135302	0.133858	0.106663	-0.0198096	0.0808006	0.0724265	0.0900277	-0.023296	0.0744975	0.0743092	0.0423054	0.0827145	0.0761826	0.0849594	0.129623	0.127665	0.0907058	0.058994	0.098954	0.845673	0.108288	0.582046	0.647166	0.0897764	0.470761	1	0.125129	0	0.0222831	0.0153603	0.0125417
W21_NOPIT_R2	-0.22976	-0.141832	-0.201985	-0.157127	-0.200701	-0.225649	-0.232081	0.0802258	0.12438	0.176496	0.183309	0.150706	0.0907392	0.19079	0.183819	0.0964196	0.17921	0.205102	0.235086	0.0542805	0.138521	0.1194	0.140279	0.195851	0.20188	0.0898968	0.073945	0.107947	0.0819399	0.744602	0.618142	0.0545075	0.688538	0.533999	0.110338	1	0	0.487181	0.109376	0.869291
W21_NOPIT_Avg	-0.198926	-0.177853	-0.20677	-0.193729	-0.215338	-0.197716	-0.241778	0.151434	0.0772631	0.207689	0.211019	0.171106	0.043942	0.178487	0.168153	0.124789	0.0979139	0.183183	0.202173	0.0643617	0.146498	0.12971	0.149197	0.21604	0.218509	0.121105	0.0886363	0.138416	0.64683	0.551011	0.803447	0.489769	0.502241	0.671543	0.773444	0.715334	1	0.0469828	0.00802477	0.0767659
W22_NOPPT_R1	-0.125285	-0.163925	-0.160295	-0.201975	-0.14371	-0.144807	-0.196067	0.0845779	0.127422	0.133828	0.158875	0.140958	0.109204	0.135473	0.163178	0.061718	0.176734	0.145739	0.182384	0.0949413	0.104937	0.118614	0.0950676	0.127836	0.129169	0.117612	0.0119633	0.0871322	0.211067	0.0479032	0.161244	0.285052	0.0971812	0.249194	0.155764	0.0590552	0.147177	1	0	0
W22_PIT_R1	-0.169655	-0.238391	-0.226569	-0.269267	-0.220105	-0.168213	-0.262848	0.151601	0.145034	0.182434	0.218999	0.17397	0.173558	0.180555	0.222946	0.11545	0.166751	0.174089	0.217695	0.118873	0.192845	0.186701	0.131248	0.22987	0.210702	0.0898775	0.0593456	0.0986185	0.23157	0.100118	0.213302	0.333269	0.169964	0.332249	0.172561	0.125771	0.201535	0.787794	1	0
W22_NOPIT_R1	-0.123909	-0.1563	-0.15516	-0.209615	-0.164973	-0.117533	-0.196823	0.115407	0.151355	0.170946	0.20146	0.159887	0.110008	0.144096	0.175308	0.0689675	0.226914	0.172263	0.220597	0.156983	0.12246	0.165575	0.139252	0.166094	0.17946	0.163912	0.0618363	0.15025	0.194212	0.0328018	0.139739	0.218919	0.0589767	0.180014	0.167306	0.0336555	0.139093	0.757629	0.697887	1
G19 = growth chamber 2019, G21 = growth chamber 2021, P21 = Plains 2021, W21 = Williamson 2021, W22 = Williamson 2022, Avg = Avg., R1 = Replicate 1, R2 = Replicate 2, R3 = Replicate 3. Williamson 2022 only had one replicate.
