# Supplementary material for: Quantitative Trait Locus Analysis of Hessian Fly Resistance in Soft Red Winter Wheat
Source: Genes (Basel). 2023 Sep 17;14(9):1812. doi: 10.3390/genes14091812 (PMC10531203; doi:10.3390/genes14091812)
Supplement: Supplementary file 1 [file genes-14-01812-s001.zip › H32 Table s4.xlsx]

## Sheet: Sheet1
Table S4. ANOVA results for all traits measured except for the validation replicate in Williamson in 2022.
Both fields 2021 PIT	Type III ANOVA					Both fields 2021 NOPPT	Type III ANOVA					Both fields 2021 NOPIT	Type II ANOVA
	Sum Sq	Df	F value	Pr(>F)			Sum Sq	Df	F value	Pr(>F)			Sum Sq	Df	F value	Pr(>F)
(Intercept)	14674	1	373.079	< 2.2e-16	***	(Intercept)	4.866	1	217.911	< 2.2e-16	***	Replicate	1.76	1	2.3279	0.1275
Replicate	11.8	1	0.299	0.5848		Replicate	0.0002	1	0.0091	0.9241		Line	250.49	224	1.4814	9.63e-05	***
Line	23224.1	224	2.636	< 2.2e-16	***	Line	12.3944	224	2.4779	2.33e-16	***	Location	38.22	1	50.6327	2.87e-12	***
Location	4480.9	1	113.925	< 2.2e-16	***	Location	1.926	1	86.2505	< 2.2e-16	***	Residuals	506.53	671
Line:Location	19914.2	224	2.2603	1.61e-13	***	Line:Location	10.6616	224	2.1315	7.31e-12	***
Residuals	17581.4	447				Residuals	9.9816	447
Plains 2021 PIT	Type II ANOVA					Plains 2021 NOPPT	Type II ANOVA					Plains 2021 NOPIT	Type II ANOVA
	Sum Sq	Df	F value	Pr(>F)			Sum Sq	Df	F value	Pr(>F)			Sum Sq	Df	F value	Pr(>F)
Replicate	26	1	0.4068	0.5243		Replicate	0.0034	1	0.0851	0.7708		Replicate	2.897	1	3.1848	0.075688	.
Line	39151	224	2.7487	7.07e-14	***	Line	21.7267	224	2.4583	1.98e-11	***	Line	288.639	224	1.4165	0.004763	**
Residuals	14180	223				Residuals	8.7985	223				Residuals	202.865	223
Williamson 2021 PIT	Type II ANOVA					Williamson 2021 NOPPT	Type II ANOVA					Williamson 2021 NOPIT	Type II ANOVA
	Sum Sq	Df	F value	Pr(>F)			Sum Sq	Df	F value	Pr(>F)			Sum Sq	Df	F value	Pr(>F)
Replicate	0.1	1	0.0037	0.9517		Replicate	0.00143	1	0.2703	0.6036		Replicate	0.012	1	0.0234	0.87854
Line	4001.3	224	1.1759	0.1133		Line	1.33376	224	1.1266	0.1868		Line	146.995	224	1.2461	0.05038	.
Residuals	3387.4	223				Residuals	1.17857	223				Residuals	117.433	223
Growth chamber 2021 PIT	Type I ANOVA					Growth chamber 2021 NOPPT	Type I ANOVA					Growth chamber 2021 NOPIT	Type I ANOVA
	Sum Sq	Df	F value	Pr(>F)			Sum Sq	Df	F value	Pr(>F)			Sum Sq	Df	F value	Pr(>F)
Replicate	5225	1	6.811	0.00936		Replicate	334 334.0	1	43.4	1.22e-10	***	Replicate	66.9	1	40.413	5.06e-10	***
Line	570700	224	3.322	<2.00E-16	***	Line	3580	224	2.079	3.21e-11	***	Line	655.6	224	1.768	2.08e-07	***
Residuals	344405	449				Residuals	3451	449				Residuals	743.4	449
Growth chamber 2021 Res	Type II ANOVA					Growth chamber 2019 Res	Type II ANOVA
Sum	Sum Sq	Df	F value	Pr(>F)	Pr(>F)		Sum Sq	Df	F value	Pr(>F)
Replicate	991	1	1.3957	0.2381		Replicate	6250	1	11.0578	0.001035	**
Line	730317	224	4.592	<2e-16	***	Line	562647	224	4.4439	< 2.2e-16	***
Residuals	318083	448				Residuals	123785	219
