# Supplementary material for: Quantitative Trait Locus Analysis of Hessian Fly Resistance in Soft Red Winter Wheat
Source: Genes (Basel). 2023 Sep 17;14(9):1812. doi: 10.3390/genes14091812 (PMC10531203; doi:10.3390/genes14091812)
Supplement: Supplementary file 1 [file genes-14-01812-s001.zip › H32 Table s5.xlsx]

## Sheet: Sheet1
Table S5. Raw QTL results by location, LOD scores, percent phenotypic variation explained, and estimated additive effect.
Location	Trait	Replicate	Year	Abbreviation	Chr.	Pos.	Interval (cM)	Marker interval	LOD	R2	Additive
Plains	NOPPT	1	2021	P21_NOPPT_R1	3D	134	133.59-134.1	IWB37580-IWB19161	6.5195	9.8143	0.0771
Plains	NOPPT	2	2021	P21_NOPPT_R2	3D	136	135.166-136.836	IWB15577-IWB19391	5.5809	9.715	0.0908
Plains	NOPPT	Average	2021	P21_NOPPT_Avg	3D	133	132.957-133.59	IWB65911-IWB37580	11.0318	11.0105	0.0829
Plains	NOPPT	Average	2021	P21_NOPPT_Avg	3A	2	1.643-6.635	IWA6387-IWB52332	2.9064	2.7155	-0.041
Plains	PIT	1	2021	P21_PIT_R1	3D	134	133.59-134.1	IWB37580-IWB19161	11.2184	12.3632	3.9743
Plains	PIT	2	2021	P21_PIT_R2	3D	135	134.1-135.166	IWB19161-IWB15577	6.5152	10.4053	3.814
Plains	PIT	Average	2021	P21_PIT_Avg	3D	133	132.957-133.59	IWB65911-IWB37580	14.9828	14.6071	4.1389
Plains	NOPIT	1	2021	P21_NOPIT_R1	3D	133	132.957-133.59	IWB65911-IWB37580	4.0175	7.1822	0.2846
Plains	NOPIT	2	2021	P21_NOPIT_R2	3D	136	135.166-136.836	IWB15577-IWB19391	5.2726	7.9351	0.3456
Plains	NOPIT	Average	2021	P21_NOPIT_Avg	3D	133	132.957-133.59	IWB65911-IWB37580	8.9932	10.8772	0.2917
Growth chamber	Res	2	2019	G19_Res_R2	3D	132	126.977-132.89	IWB26378-IWB45704	37.6501	25.8144	-30.3156
Growth chamber	Res	2	2019	G19_Res_R2	6B	68	63.327-68.412	IWB62788-IWB59262	36.3994	26.155	-30.4248
Growth chamber	Res	Average	2019	G19_Res_Avg	3D	133	132.957-133.59	IWB65911-IWB37580	37.5448	50.9718	-25.5524
Growth chamber	NOPPT	1	2021	G21_NOPPT_R1	3D	133	132.957-133.59	IWB65911-IWB37580	18.3588	31.8961	1.3449
Growth chamber	NOPPT	2	2021	G21_NOPPT_R2	3D	132	126.977-132.89	IWB26378-IWB45704	14.5777	26.4765	1.2457
Growth chamber	NOPPT	3	2021	G21_NOPPT_R3	3D	133	132.957-133.59	IWB65911-IWB37580	14.8816	25.6483	2.2048
Growth chamber	NOPPT	Average	2021	G21_NOPPT_Avg	3D	133	132.957-133.59	IWB65911-IWB37580	33.6998	48.6416	1.609
Growth chamber	PIT	1	2021	G21_PIT_R1	3D	132	126.977-132.89	IWB26378-IWB45704	22.6385	37.2859	22.7968
Growth chamber	PIT	2	2021	G21_PIT_R2	3D	132	126.977-132.89	IWB26378-IWB45704	24.6694	37.1388	22.8332
Growth chamber	PIT	3	2021	G21_PIT_R3	3D	133	132.957-133.59	IWB65911-IWB37580	19.9688	34.4175	22.1623
Growth chamber	PIT	Average	2021	G21_PIT_Avg	3D	132	126.977-132.89	IWB26378-IWB45704	24.7481	57.2053	15.4746
Growth chamber	Res	1	2021	G21_Res_R1	3D	133	132.957-133.59	IWB65911-IWB37580	35.6143	55.2295	-29.2273
Growth chamber	Res	2	2021	G21_Res_R2	3D	134	133.59-134.1	IWB37580-IWB19161	35.773	51.1361	-28.2675
Growth chamber	Res	3	2021	G21_Res_R3	3D	135	134.1-135.166	IWB19161-IWB15577	25.4846	37.562	-25.2427
Growth chamber	Res	Average	2021	G21_Res_Avg	3D	133	132.957-133.59	IWB65911-IWB37580	37.2569	67.4784	-20.0077
Growth chamber	NOPIT	1	2021	G21_NOPIT_R1	3D	132	126.977-132.89	IWB26378-IWB45704	15.901	26.5372	0.5803
Growth chamber	NOPIT	1	2021	G21_NOPIT_R1	3A	22	17.085-22.285	IWB72257-IWB14875	4.1222	5.9067	0.276
Growth chamber	NOPIT	2	2021	G21_NOPIT_R2	3D	135	134.1-135.166	IWB19161-IWB15577	11.5213	21.5598	0.4956
Growth chamber	NOPIT	3	2021	G21_NOPIT_R3	3D	132	126.977-132.89	IWB26378-IWB45704	9.8389	18.7371	0.8165
Growth chamber	NOPIT	Average	2021	G21_NOPIT_Avg	3D	132	126.977-132.89	IWB26378-IWB45704	25.509	40.6769	0.6287
Chr. = chromosome, Pos. = position, R2 = percent phenotypic variation explained.
