# Supplementary material for: Quantitative Trait Locus Analysis of Hessian Fly Resistance in Soft Red Winter Wheat
Source: Genes (Basel). 2023 Sep 17;14(9):1812. doi: 10.3390/genes14091812 (PMC10531203; doi:10.3390/genes14091812)
Supplement: Supplementary file 1 [file genes-14-01812-s001.zip › H32 Table s6 mark 2.xlsx]

## Sheet: Sheet1
Table S6. DNA sequences for IWB65911 forward and reverse primers.
Primer	DNA sequence
H32-F-A	FAM-GAAGGTGACCAAGTTCATGCTTTTCTTCAAGCAGTTTACAAGATGA
H32-F-G	HEX-GAAGGTCGGAGTCAACGGATTTTTCTTCAAGCAGTTTACAAGATGG
H32-R	GGCATAGACTGACCCCTGAA
F = forward primer, R = reverse primer.
