# Supplementary material for: Quantitative Trait Locus Analysis of Hessian Fly Resistance in Soft Red Winter Wheat
Source: Genes (Basel). 2023 Sep 17;14(9):1812. doi: 10.3390/genes14091812 (PMC10531203; doi:10.3390/genes14091812)
Supplement: Supplementary file 1 [file genes-14-01812-s001.zip › H32 Table s7 mark 2.xlsx]

## Sheet: Sheet1
Table S7. Phenotypes for RILs chosen for KASP marker validation that had either consistently resistant or susceptible phenotypes for visual scoring across years along with their genotypes from the KASP marker validation. AGS 3030 and USG 3555 were only included for phenotypic validation, and KS89WGRC06 and the synthetic H32 line were only included for KASP marker validation.
	Phenotype		Genotype
Line	2019/2021	2023
5	R	R	Homozygous R
63	R	R	Homozygous R
79	R	R	Homozygous R
122	R	R	Homozygous R
146	R	R	Homozygous S
148	R	R	Homozygous R
202	R	R	Homozygous R
218	R	R	Homozygous R
7	S	S	Homozygous S
23	S	S	Homozygous S
26	S	S	Homozygous S
29	S	S	Heterozygous
31	S	S	Heterozygous
96	S	S	Homozygous S
101	S	S	Homozygous S
108	S	S	Homozygous S
113	S	S	Homozygous S
114	S	S	Homozygous S
174	S	S	Homozygous S
183	S	S	Homozygous S
184	S	S	Homozygous S
185	S	S	Homozygous S
205	S	S	Heterozygous
206	S	S	Homozygous S
209	S	S	Heterozygous
211	S	S	Heterozygous
213	S	S	Homozygous S
223	S	S	Homozygous S
225	S	S	Heterozygous
AGS2038	S	S	Homozygous S
UGA111729	R	R	Homozygous R
AGS3030	R	R
USG3555	S	S
KS89WGRC06			Homozygous R
Synthetic H32 line			Homozygous R
