# Supplementary material for: Quantitative Trait Locus Analysis of Hessian Fly Resistance in Soft Red Winter Wheat
Source: Genes (Basel). 2023 Sep 17;14(9):1812. doi: 10.3390/genes14091812 (PMC10531203; doi:10.3390/genes14091812)
Supplement: Supplementary file 1 [file genes-14-01812-s001.zip › H32 Table s8.xlsx]

## Sheet: Sheet1
Table S8. Wheat acreage planted in Pike County, Georgia and Sumter County, Georgia during the 2007-2008 growing season according to a United States Department of Agriculture National Agricultural Statistics Service survey.
Program	Year	Period	Week Ending	Geo Level	State	State ANSI	Ag District	Ag District Code	County	County ANSI	Zip Code	Region	watershed_code	Watershed	Commodity	Data Item	Domain	Domain Category	Value	CV (%)
CENSUS	2017	YEAR		COUNTY	GEORGIA	13	SOUTHWEST	70	SUMTER	261			0		WHEAT	WHEAT, WINTER - ACRES HARVESTED	TOTAL	NOT SPECIFIED	2523	22.3
CENSUS	2017	YEAR		COUNTY	GEORGIA	13	WEST CENTRAL	40	PIKE	231			0		WHEAT	WHEAT, WINTER - ACRES HARVESTED	TOTAL	NOT SPECIFIED	(D)	(D)
CENSUS	2012	YEAR		COUNTY	GEORGIA	13	SOUTHWEST	70	SUMTER	261			0		WHEAT	WHEAT, WINTER - ACRES HARVESTED	TOTAL	NOT SPECIFIED	11133	9.2
CENSUS	2012	YEAR		COUNTY	GEORGIA	13	WEST CENTRAL	40	PIKE	231			0		WHEAT	WHEAT, WINTER - ACRES HARVESTED	TOTAL	NOT SPECIFIED	492	9.2
CENSUS	2007	YEAR		COUNTY	GEORGIA	13	SOUTHWEST	70	SUMTER	261			0		WHEAT	WHEAT, WINTER - ACRES HARVESTED	TOTAL	NOT SPECIFIED	8625
CENSUS	2007	YEAR		COUNTY	GEORGIA	13	WEST CENTRAL	40	PIKE	231			0		WHEAT	WHEAT, WINTER - ACRES HARVESTED	TOTAL	NOT SPECIFIED	(D)
CENSUS	2002	YEAR		COUNTY	GEORGIA	13	SOUTHWEST	70	SUMTER	261			0		WHEAT	WHEAT, WINTER - ACRES HARVESTED	TOTAL	NOT SPECIFIED	8792
CENSUS	2002	YEAR		COUNTY	GEORGIA	13	WEST CENTRAL	40	PIKE	231			0		WHEAT	WHEAT, WINTER - ACRES HARVESTED	TOTAL	NOT SPECIFIED	542
